# Supplementary material for: Patients with chronic peripheral vestibular hypofunction compared to healthy subjects exhibit differences in gaze and gait behaviour when walking on stairs and ramps
Source: PLoS One. 2017 Dec 18;12(12):e0189037. doi: 10.1371/journal.pone.0189037 (PMC5734743; doi:10.1371/journal.pone.0189037)
Supplement: S1 Dataset — (XLSX) [file pone.0189037.s001.xlsx]

## Sheet: Final Stairs_gaze_ pland contra
ID	group	age	sex	heigth	weigth	Uni_bilateral	SU Fist TA	SU Structure P	SU Second TA	SU Elsewhere	SD Fist TA	SD Structure P	SD Second TA	SD Elsewhere	RU Fist Ta	RU Structure P	RU Second Ta	RU Elsewhere	RD Fist Ta	RD Structure P	RD Second Ta	RD Elsewhere
	0=healthy, 1= patient	yrs	0=female, 1=male	cm	kg	0=healthy, 1=unilateral, 2=bilateral	SU=stairs up, TA= transition area				SD=stairs down				RU=ramp up				RD=ramp down
1	1	53	0	165	56	1	0.13	0.39	0.12	0.36	0.12	0.41	0.14	0.33	0.05	0.26	0.12	0.56	0.03	0.44	0.12	0.38
4	1	57	1	177	98	1	0.01	0.31	0.15	0.53	0.01	0.51	0.07	0.5	0.01	0.43	0.28	0.28	0	0.54	0.28	0.18
5	1	77	0	160	53	2	0.01	0.44	0.16	0.39	0.05	0.47	0.16	0.3	0	0.62	0.11	0.27	0	0.62	0.11	0.24
6	1	73	0	161	82	2	0	0.43	0.17	0.39	0.03	0.48	0.12	0.38	0	0.44	0.35	0.21	0	0.46	0.35	0.25
7	1	79	1	170	60	1	0.06	0.27	0.18	0.48	0.14	0.4	0.05	0.4	0.02	0.26	0.01	0.71	0.01	0.19	0.01	0.68
8	1	72	1	160	70	2	0.04	0.44	0.19	0.33	0.01	0.36	0.22	0.4	0.04	0.59	0.1	0.28	0	0.65	0.1	0.2
9	1	73	0	150	59	1	0.15	0.39	0.17	0.29	0.12	0.36	0.14	0.38	0.07	0.74	0.07	0.12	0.04	0.74	0.07	0.12
10	1	63	0	173	80	1	0.07	0.28	0.08	0.56	0.08	0.37	0.06	0.48	0	0.15	0.03	0.8	0	0.32	0.03	0.54
12	1	49	0	173	63	1	0.06	0.37	0.23	0.32	0	0.5	0.23	0.26	0.03	0.66	0.05	0.26	0.04	0.64	0.05	0.23
13	1	57	1	178	123	1	0.08	0.18	0.14	0.6	0.06	0.29	0.09	0.56	0	0.11	0.07	0.81	0	0.11	0.07	0.66
14	1	69	1	163	54	2	0.01	0.45	0.17	0.36	0.01	0.27	0.16	0.55	0.01	0.73	0.09	0.17	0	0.77	0.09	0.13
15	1	74	0	161	62	2	0.06	0.33	0.16	0.44	0.07	0.47	0.09	0.37	0.02	0.29	0.17	0.52	0	0.46	0.17	0.41
16	1	77	0	160	64	2	0.08	0.39	0.23	0.3	0.18	0.47	0.14	0.21	0	0.12	0.22	0.65	0	0.22	0.22	0.33
17	1	35	1	177	88	2	0.01	0.4	0.08	0.51	0.11	0.25	0.05	0.59	0.03	0.61	0.08	0.27	0.06	0.49	0.08	0.38
18	1	44	0	173	75	1	0.13	0.18	0.13	0.55	0.16	0.29	0.07	0.47	0	0.23	0.21	0.56	0	0.22	0.21	0.7
19	1	64	0	183	66	1	0.09	0.36	0.18	0.35	0.09	0.48	0.13	0.29	0.01	0.33	0.13	0.53	0	0.31	0.13	0.52
20	1	63	0	150	69	2	0	0.45	0.18	0.37	0.01	0.39	0.03	0.27	0	0.63	0.13	0.24	0	0.55	0.13	0.29
21	1	49	0	165	70	1	0.04	0.45	0.13	0.38	0.12	0.37	0.13	0.37	0	0.7	0.12	0.19	0	0.65	0.12	0.26
22	1	62	1	172	85	2	0.02	0.28	0.26	0.44	0.02	0.43	0.18	0.37	0.01	0.12	0	0.86	0	0.11	0	0.82
23	1	71	0	162	73	1	0.15	0.29	0.16	0.39	0.18	0.47	0.1	0.25	0.03	0.71	0.08	0.17	0.03	0.72	0.08	0.12
24	1	77	0	158	57	2	0.08	0.39	0.18	0.34	0.11	0.4	0.16	0.32	0.06	0.63	0.13	0.19	0.03	0.72	0.13	0.15
25	1	73	0	155	53	1	0.1	0.35	0.19	0.36	0.13	0.39	0.12	0.36	0	0.26	0.11	0.63	0	0.36	0.11	0.47
27	1	39	1	173	78	1	0.01	0.31	0.11	0.56	0.06	0.24	0.12	0.59	0.03	0.55	0.1	0.32	0.02	0.43	0.1	0.5
28	1	69	0	158	78	1	0.02	0.42	0.22	0.33	0.01	0.45	0.15	0.39	0.05	0.32	0.1	0.53	0.03	0.44	0.1	0.36
50	0	48	1	172	83	0	0	0.17	0.1	0.73	0	0.05	0	0.96	0.01	0.17	0.04	0.78	0	0.24	0.04	0.68
53	0	33	0	175	63	0	0.09	0.27	0.2	0.43	0.15	0.32	0.12	0.4	0.02	0.29	0.11	0.58	0.01	0.27	0.11	0.58
54	0	52	1	177	75	0	0.14	0.47	0.15	0.24	0.13	0.47	0.14	0.26	0.03	0.32	0.2	0.44	0	0.33	0.2	0.35
55	0	39	0	163	81	0	0.13	0.16	0.08	0.64	0.07	0.21	0.08	0.63	0	0.17	0.15	0.68	0	0.12	0.15	0.73
57	0	52	1	175	75	0	0.08	0.24	0.19	0.48	0.14	0.32	0.09	0.43	0.01	0.14	0.15	0.7	0	0.12	0.15	0.61
58	0	62	0	157	58	0	0	0.26	0.17	0.57	0.01	0.43	0.17	0.38	0.01	0.19	0.24	0.57	0	0.24	0.24	0.59
59	0	61	0	161	53	0	0	0.35	0.15	0.5	0.01	0.39	0.1	0.5	0	0.3	0.21	0.49	0	0.31	0.21	0.4
60	0	48	1	172	75	0	0	0.16	0.09	0.74	0	0.06	0.04	0.9	0.01	0.03	0.01	0.95	0.01	0.05	0.01	0.9
61	0	46	0	175	60	0	0.05	0.35	0.15	0.45	0.02	0.36	0.13	0.49	0	0.39	0.14	0.47	0	0.38	0.14	0.39
62	0	36	1	180	86	0	0	0.2	0.02	0.77	0	0.09	0.04	0.87	0	0.02	0	0.97	0	0.03	0	0.97
63	0	48	0	167	56	0	0	0.24	0.1	0.65	0	0.18	0.05	0.76	0	0.15	0.04	0.81	0	0.11	0.04	0.76
64	0	70	0	153	68	0	0.07	0.36	0.17	0.39	0.04	0.47	0.11	0.39	0.04	0.61	0.15	0.2	0.01	0.48	0.15	0.32
65	0	44	0	176	63	0	0.03	0.27	0.08	0.62	0.01	0.33	0.07	0.59	0	0.08	0.01	0.91	0	0.1	0.01	0.83
66	0	77	1	183	92	0	0.03	0.23	0.1	0.63	0.07	0.36	0.09	0.49	0.03	0.16	0.05	0.76	0.03	0.2	0.05	0.69
67	0	51	1	189	86	0	0	0.18	0.12	0.69	0	0.1	0.07	0.84	0	0.19	0.21	0.6	0	0.12	0.21	0.65
68	0	67	1	172	80	0	0.04	0.4	0.13	0.42	0.04	0.48	0.09	0.38	0.01	0.29	0.12	0.57	0.01	0.46	0.12	0.25
69	0	70	0	159	75	0	0.13	0.36	0.16	0.35	0.12	0.44	0.18	0.27	0.05	0.55	0.05	0.35	0.05	0.54	0.05	0.28
70	0	52	0	174	65	0	0.1	0.25	0.08	0.58	0.1	0.34	0.14	0.42	0	0.1	0.07	0.83	0	0.09	0.07	0.79
71	0	74	1	161	49	0	0.09	0.24	0.15	0.51	0.08	0.38	0.15	0.39	0.04	0.35	0.18	0.42	0.03	0.47	0.18	0.36
72	0	71	0	167	70	0	0.04	0.34	0.14	0.48	0.13	0.35	0.07	0.44	0	0.11	0.18	0.71	0	0.16	0.18	0.72
73	0	73	0	160	75	0	0.11	0.29	0.12	0.47	0.18	0.37	0.08	0.38	0.04	0.16	0.32	0.48	0	0.25	0.32	0.5
74	0	34	1	188	92	0	0.05	0.28	0.14	0.54	0.15	0.39	0.11	0.35	0.02	0.39	0.07	0.53	0.01	0.38	0.07	0.5
75	0	65	0	162	56	0	0.1	0.29	0.14	0.46	0.13	0.36	0.21	0.3	0.03	0.22	0.07	0.67	0.04	0.35	0.07	0.45
76	0	73	0	165	71	0	0.03	0.26	0.21	0.5	0.01	0.28	0.19	0.51	0	0.03	0	0.97	0	0.01	0	0.97
