# Supplementary material for: Patients with chronic peripheral vestibular hypofunction compared to healthy subjects exhibit differences in gaze and gait behaviour when walking on stairs and ramps
Source: PLoS One. 2017 Dec 18;12(12):e0189037. doi: 10.1371/journal.pone.0189037 (PMC5734743; doi:10.1371/journal.pone.0189037)
Supplement: S2 Dataset — (XLSX) [file pone.0189037.s002.xlsx]

## Sheet: Stairs_GAIT final 
ID	group	age	sex	heigth	weigth	sup group	SD mean speed	SD mean step time	SD mean step time second TA	SU mean speed	SU mean step time	SU mean step time second TA	RD mean speed	RD mean step time	RD mean step time second TA	RD mean step length	RD mean step length second TA	RU mean speed	RU mean step time	RU mean step time second TA	RU mean step length	RU mean step length second TA
	0=healthy, 1= patient	yrs	0=female, 1=male	cm	kg	0=healthy, 1=unilateral, 2=bilateral	SD= stair down		TA= transition area	SU = stairs up			RD=ramp down					RU=ramp up
1	1	53	0	165	56	1	0.700009	1.01302	1.09961	0.630688	1.11523	1.10938	0.99022	1.01008	1.01562	0.500104	0.502846	0.926744	1.07926	1.13906	0.5001	0.52781
4	1	57	1	177	98	1	0.604967	1.1638	1.15156	0.544207	1.29115	1.37031	0.82835	1.10755	1.06563	0.45872	0.441355	0.795908	1.17274	1.08438	0.466695	0.431532
5	1	77	0	160	53	2	0.934252	0.757031	0.746875	0.731688	0.963021	1.05313	1.08723	0.913499	0.88125	0.496593	0.479062	1.08247	0.927273	1.09531	0.501873	0.592822
6	1	73	0	161	82	2	0.788769	0.898698	0.960938	0.791437	0.885677	0.892188	1.17195	0.939922	0.940625	0.550772	0.551184	1.09958	0.940494	1.09219	0.517075	0.600475
7	1	79	1	170	60	1	0.84107	0.83724	0.909375	0.723823	0.973437	1.01719	0.924491	1.03662	0.976563	0.479171	0.451412	1.05785	1.04062	1.075	0.550415	0.568597
8	1	72	1	160	70	2	0.527625	1.34193	1.35938	0.48935	1.45104	1.59688	0.569687	1.09229	1.08438	0.311133	0.308877	0.549038	1.11372	1.17344	0.305736	0.322131
9	1	73	0	150	59	1	0.677509	1.04688	1.00781	0.59715	1.17552	1.24844	0.864309	0.996948	1.0375	0.430836	0.448361	0.951906	1.05128	1.10312	0.500359	0.525036
10	1	63	0	173	80	1	0.514755	1.39635	1.35	0.522566	1.35755	1.37969	0.869669	1.14358	1.09375	0.497268	0.4756	0.854263	1.23252	1.32969	0.526446	0.567951
12	1	49	0	173	63	1	0.598206	1.17188	1.21406	0.555421	1.2651	1.31406	0.96436	1.14156	1.16406	0.550439	0.561288	0.898979	1.22734	1.26719	0.551678	0.569587
13	1	57	1	178	123	1	0.775368	0.913021	0.939063	0.669641	1.04974	1.11563	1.0617	1.03641	1.0375	0.550178	0.550759	0.970794	1.13484	0.998437	0.55085	0.484638
14	1	69	1	163	54	2	0.588518	1.19792	1.225	0.558557	1.25651	1.30937	0.639854	1.05083	1.20938	0.336188	0.386911	0.659255	1.07737	1.02656	0.35513	0.338383
15	1	74	0	161	62	2	0.767224	0.926562	0.921875	0.603429	1.16927	1.26094	0.899629	0.959351	0.948438	0.43153	0.426621	0.952347	0.96276	1.00625	0.458441	0.47915
16	1	77	0	160	64	2	0.617796	1.14062	1.07344	0.566557	1.23958	1.32344	1.16036	0.948516	1.14062	0.550311	0.66177	1.00804	0.995241	1.16875	0.50162	0.589071
17	1	35	1	177	88	2	0.916395	0.774219	0.7875	0.781282	0.909635	0.9875	1.06283	1.09334	1.075	0.581019	0.571273	1.10524	1.1345	1.07656	0.626948	0.594931
18	1	44	0	173	75	1	0.993978	0.720833	0.770312	0.683309	1.03698	1.18281	1.00767	0.993892	1.03125	0.500759	0.519582	1.06116	1.03781	1.05156	0.550642	0.557937
19	1	64	0	183	66	1	0.987787	0.716667	0.68125	0.79474	0.894792	1.0375	1.37943	0.998242	1.10625	0.688504	0.762999	1.23349	1.06743	1.19687	0.658333	0.738168
20	1	63	0	150	69	2									#NULL!
21	1	49	0	165	70	1	0.82426	0.854427	0.86875	0.730582	0.962095	1.05469	1.07262	0.987605	1.08594	0.529663	0.582399	1.06011	1.03891	1.04844	0.550679	0.555731
22	1	62	1	172	85	2	0.621768	1.13203	1.15938	0.536939	1.3099	1.45		1.13209	0.534375					0.929688
23	1	71	0	162	73	1	0.597498	1.1875	1.25781	0.503344	1.40104	1.54062	0.621018	1.0807	0.979688	0.335566	0.304202	0.653934	1.1696	1.12656	0.382419	0.368349
24	1	77	0	158	57	2
25	1	73	0	155	53	1	0.748738	0.940885	0.996875	0.669744	1.04844	1.10312	1.14615	1.00293	1.06719	0.574754	0.611578	1.08313	1.01586	1.22031	0.550153	0.660877
27	1	39	1	173	78	1	0.748938	0.93776	1.02812	0.643024	1.09193	1.2	0.99939	1.07168	1.10938	0.535512	0.554349	1.01704	1.08172	1.2125	0.550074	0.616579
28	1	69	0	158	78	1	0.619196	1.13359	1.20781	0.576003	1.22083	1.36094	0.861029	1.06576	1.03281	0.458823	0.444641	0.818129	1.11661	1.22344	0.456764	0.500465
50	0	48	1	172	83	0	0.82926	0.870052	0.851563	0.701437	1.00573	1.07344	1.18667	0.9275	0.932813	0.550319	0.553471	1.16334	0.945781	1.04688	0.550132	0.608935
53	0	33	0	175	63	0	1.17977	0.604427	0.623437	0.812637	0.906771	0.9125	0.981195	1.03993	1.02969	0.510187	0.505162	1.04418	1.06834	1.08125	0.557768	0.564509
54	0	52	1	177	75	0	1.06165	0.670052	0.764062	0.731332	0.985677	1.06875	1.07464	1.09225	1.04844	0.586889	0.563345	1.1883	1.09164	1.20625	0.648593	0.71669
55	0	39	0	163	81	0	0.871935	0.804688	0.853125	0.775533	0.904948	0.989062		1.02539	0.56875				1.05261	0.632813
57	0	52	1	175	75	0	0.759038	0.925	0.960938	0.666376	1.06016	1.18125	1.12407	0.979922	0.954688	0.550752	0.53657	1.10483	0.988475	0.995313	0.546048	0.549825
58	0	62	0	157	58	0	1.19579	0.592969	0.629687	0.765568	0.918403	1.01172	1.21323	0.98981	0.946875	0.600434	0.574389	1.12043	1.00566	1	0.563386	0.560215
59	0	61	0	161	53	0	0.97246	0.755729	0.8	0.733044	0.95599	0.998437	1.10465	0.997812	1.02031	0.551115	0.563542	1.11214	0.990313	1.175	0.550682	0.653381
60	0	48	1	172	75	0	1.03156	0.685417	0.695313	0.77189	0.907813	0.934375	1.15728	0.951016	0.973437	0.550297	0.563271	1.13654	0.988999	0.928125	0.562016	0.527424
61	0	46	0	175	60	0
62	0	36	1	180	86	0
63	0	48	0	167	56	0	0.640529	1.10208	1.05156	0.61219	1.14635	1.19687	1.16608	1.04983	0.998437	0.612092	0.58213	1.12685	1.08715	1.06406	0.612528	0.599518
64	0	70	0	153	68	0	0.995871	0.726563	0.69375	0.566672	1.27396	1.25469	1.41555	0.972852	0.960938	0.688561	0.680128	1.37226	1.00215	1.05781	0.687603	0.725796
65	0	44	0	176	63	0	0.649951	1.08021	1.1	0.578927	1.21146	1.26562	0.822517	1.07206	1.18281	0.440895	0.486442	0.851288	1.12738	1.26719	0.479861	0.53937
66	0	77	1	183	92	0	0.878648	0.805729	0.89375	0.71383	0.997917	1.0875	1.28219	0.946429	1.09375	0.606749	0.701195	1.34945	0.962316	0.970313	0.649299	0.654694
67	0	51	1	189	86	0	0.768637	0.919271	0.96875	0.670992	1.04713	1.10781	1.02477	1.07391	1.17813	0.550254	0.603654	1.25	1.11415	0.995313	0
68	0	67	1	172	80	0	1.09411	0.64265	0.705078	0.783283	0.9125	1.13594	1.26963	1.01499	1.07031	0.644332	0.679453	1.27022	1.02353	1.08594	0.650052	0.689688
69	0	70	0	159	75	0	0.941592	0.747656	0.809375	0.773785	0.911719	1.00469	1.11365	0.988125	1.05937	0.550213	0.589886	1.02892	1.04149	1.12344	0.535805	0.577964
70	0	52	0	174	65	0	0.607812	1.15703	1.19063	0.496172	1.43021	1.73281	0.793412	1.02217	1.03594	0.405502	0.410962	0.798702	1.07654	1.01094	0.429917	0.403719
71	0	74	1	161	49	0	1.02316	0.691146	0.7375	0.817246	0.873177	1.02969	1.31055	0.991728	1.01562	0.649854	0.665513	1.39382	0.987695	1.05156	0.688332	0.732842
72	0	71	0	167	70	0	1.05439	0.670573	0.75	0.735245	0.954948	1.03125	1.03588	1.03391	1.01875	0.535499	0.52765	1.06115	1.0375	1.07031	0.550472	0.567881
73	0	73	0	160	75	0	0.990169	0.709115	0.770312	0.701175	1.00104	1.08281	1.10384	0.996563	1.05937	0.550024	0.584692	1.0453	1.05281	1.08594	0.550251	0.567563
74	0	34	1	188	92	0	0.971838	0.727604	0.859375	0.708969	0.995573	1.04688	1.02997	1.09184	1.05625	0.562281	0.543954	1.0439	1.17413	1.11563	0.612839	0.582301
75	0	65	0	162	56	0	0.84217	0.840625	0.882813	0.697062	1.01406	1.13437	0.990772	1.03038	1.03594	0.510437	0.513189	1.06399	1.03539	1.16094	0.550821	0.617611
76	0	73	0	165	71	0	0.675132	1.0401	1.12656	0.615523	1.14062	1.21406	0.901744	1.0758	1.01094	0.485046	0.455803	0.85595	1.10958	1.03281	0.474871	0.442018
